# Supplementary material for: Theoretical Evaluation of Fluorinated Resazurin Derivatives for In Vivo Applications
Source: Molecules. 2024 Mar 28;29(7):1507. doi: 10.3390/molecules29071507 (PMC11013821; doi:10.3390/molecules29071507)
Supplement: Supplementary file 1 [file molecules-29-01507-s001.zip]

Archive with 1 entries (1 files):
- molecules-2897713-supplementary.pdf
